# Supplementary material for: Microbial Community Succession and Its Environment Driving Factors During Initial Fermentation of Maotai-Flavor Baijiu
Source: Front Microbiol. 2021 May 6;12:669201. doi: 10.3389/fmicb.2021.669201 (PMC8139626; doi:10.3389/fmicb.2021.669201)
Supplement: Supplementary file 2 [file Table_2.XLSX]

## Sheet: Sheet1
	Reducing sugar	Alcohol	Acetic acid	Lactic acid	Acidity	Moisture	Temperature
D0	0.64	0	0.111295	0.325347	0.704307	40	21.175
D1	1.07	0	0.161528	0.345289	0.795	39.0433	28.3833
D2	1.06	0.550044	0.200236	0.310344	0.772297	40.175	32.0833
D3	1.1	0.580516	0.159506	0.344155	0.76358	41.075	36.2333
F0	1.11	0.644666	0.158463	0.452285	0.803677	41.175	35.375
F5	0.57	1.24216	0.172176	0.534435	1.33016	43.025	36.45
F10	0.31	1.71842	0.268903	0.910966	2.19486	43.15	36.45
F15	0.44	1.3402	0.181328	1.28938	2.59146	38	32.225
F30	0.0282843	1.443	0.207	1.09	3.42	44.93	28.9
